# Supplementary material for: Rapid Profiling of EEG Responses to Non-Invasive Brain Stimulation in Parkinson’s Disease: A Biomarker-Driven Screening Framework
Source: Biomedicines. 2026 Feb 3;14(2):352. doi: 10.3390/biomedicines14020352 (PMC12937774; doi:10.3390/biomedicines14020352)
Supplement: Supplementary file 1 [file biomedicines-14-00352-s001.zip]

Archive with 1 entries (1 files):
- biomedicines-4064576-supplementary.pdf
